# Supplementary material for: Nile Tilapia Skin Xenograft Versus Silver-Based Dressings in the Management of Partial-Thickness Burn Wounds: A Systematic Review and Meta-Analysis
Source: J Clin Med. 2024 Mar 13;13(6):1642. doi: 10.3390/jcm13061642 (PMC10971678; doi:10.3390/jcm13061642)
Supplement: Supplementary file 1 [file jcm-13-01642-s001.zip]

Archive with 1 entries (1 files):
- jcm-2804428-supplementary.pdf
